# Supplementary material for: NMR Spectroscopy Applied to the Metabolic Analysis of Natural Extracts of Cannabis sativa
Source: Molecules. 2022 May 30;27(11):3509. doi: 10.3390/molecules27113509 (PMC9182145; doi:10.3390/molecules27113509)
Supplement: Supplementary file 1 [file molecules-27-03509-s001.zip]

Archive with 1 entries (1 files):
- molecules-1716494-supplementary.pdf
